# Supplementary material for: Impact of a genomic classifier of metastatic risk on postoperative treatment recommendations for prostate cancer patients: a report from the DECIDE study group
Source: Oncotarget. 2013 Sep 8;4(4):600–9. doi: 10.18632/oncotarget.918 (PMC3720607; doi:10.18632/oncotarget.918)
Supplement: Supplementary file 2 [file oncotarget-04-600-s002.xlsx]

## Sheet: Table S1
Impact of a genomic classifier of metastatic risk on postoperative treatment recommendations for prostate cancer patients: a report from the DECIDE study group - Badani et al
Table S1. Detailed overview of the effect of the GC test result on urologists treatment recommendations post radical prostatectomy for all treatment recommendation options provided to participants.
	Adjuvant Setting
		Post-GC Recommendation
		N (row %) [95% CI]
		Observe	Any Treatment	Radiation therapy	Radiation + Hormone therapy	Hormone therapy	Other	Totals
Pre-GC Recommendation	Observe	71 (62%)	42 (37%)	37 (32%)	1 (0.9%)	4 (4%)	1 (1%)	114
		[52-71%]	[28-46%]	[24-42%]	[0-5%]	[1-9%]	[0-5%]
	Any Treatment	34 (27%)	91 (73%)	NA	NA	0	0	125
		[19-35%]	[64-806%]
	Radiation therapy	31 (31%)	NA	51 (51%)	18 (18%)	0	0	100
		[22-41%]		[41-61%]	[11-27%]
	Radiation + Hormone Therapy	2 (8%)	NA	6 (25%)	16 (67%)	0	0	24
		[1-27%]		[10-47%]	[45-84%]
	Hormone Therapy	1 (100%)	NA	0	0	0	0	1
		[3-100%]
	Other*	1 (100%)	0	0	0	0	0	1
		[3-100%]
	Totals	106	133	94	35	4	1	240
	Salvage Setting
		Post-GC Recommendation
		N (row %) [95% CI]
		Observe	Any Treatment	Radiation therapy	Radiation + Hormone therapy	Hormone therapy	Other	Totals
Pre-GC Recommendation	Observe	10 (32%) [17-51%]	19 (61%)	12 (39%) [22-58%]	7 (23%)	0	2 (7%) [0.8-21%]	31
			[42-78%]		[10-41%]
	Any Treatment	23 (16%)	118 (86%)	78 (55%)	37 (26%)	3 (2%)	2 (2%) [0.3-9%]	143
		[11-23%]	[79-91%]	[46-63%]	[19-34%]	[0.4-6%]
	Radiation	11 (13)	69 (84%)	53 (65%) [53-75%]	16 (20%) [12-30%]	0	2 (2%) [0.3-9%]	82
		[7-23%]	[74-91%]
	Radiation + Hormone Therapy	11 (20%) [10-33%]	44 (80%)	23 (42%) [29-56%]	20 (36%) [24-50%]	1 (2%) [0-10%]	0	55
			[67-90%]
	Hormone Therapy	1 (17%) [0.4-64%]	5 (83%)	2 (33%) [4-78%]	1 (17%)	2 (33%) [4.3-78%]	0	6
			[36-100%]		[0.4-64%]
	Other*	0	6 (100%)	1 (17%) [0.4-64%]	5 (83%)	0	0	6
			[54-100%]		[36-100%]
	Totals	33	143	91	49	3	4	180
	Shaded region breaks out "Any Treatment" into the three available treatment options and are not included in row and column totals
	*In the advjuant setting, 'other' treatment recommendations included: "recheck path" and "medical oncologist and radiation oncoogist consult"
	*In the salvage setting 'other' treatment recommendations included: "DRE, imaging" x3, "DRE, imaging, possible referral to radiation oncologist" x2, and "referral to medical oncologist"

## Sheet: Table S2
Table S2. Overview of proportions of patients recommended treatment pre-GC and post-GC stratified by clinical variables
				Treatment Recommended Post-GC			P-Value for Effect of Clinical Variable Pre-GC		P-values for Post-GC Treatment
Timepoint	Variable		Treatment Recommended Pre-GC	Low GC Risk	High GC Risk				Effect of GC risk	Effect of clinical Variable
Adjuvant	Overall		125 (52.1%)	25 (20.8%)	108 (90%)				< 0.0001	NA
	ECE	Absent	48 (34.3%)	14 (17.5%)	50 (83.3%)		< 0.0001		< 0.0001	0.16
		Present	77 (77%)	11 (27.5%)	58 (96.7%)
	SVI	Absent	69 (43.1%)	11 (18.3%)	89 (89%)		< 0.0001		< 0.0001	0.36
		Present	56 (70%)	14 (23.3%)	19 (95%)
	Positive Margins	Absent	39 (48.8%)	14 (23.3%)	15 (75%)		0.49		< 0.0001	0.24
		Present	86 (53.8%)	11 (18.3%)	93 (93%)
	Gleason Upgrading	Downgrade	40 (66.7%)	9 (22.5%)	20 (100%)		<0.0001
		No Change	45 (37.5%)	13 (21.7%)	49 (81.7%)				< 0.0001	0.97
		Upgrade	40 (66.7%)	3 (15%)	39 (97.5%)
	Pathological Gleason	<7	36 (45%)	10 (16.7%)	20 (100%)		0.046
		7	50 (50%)	15 (25%)	35 (87.5%)				0.011	0.5
		>7	39 (65%)		53 (88.3%)
Salvage	Overall		143 (79.4%)	79 (75.2%)	64 (85.3%)				0.031	NA
	ECE	Absent	98 (72.6%)	42 (70%)	64 (85.3%)		0.0003		0.009	0.1
		Present	45 (100%)	37 (82.2%)
	SVI	Absent	113 (75.3%)	56 (74.7%)	64 (85.3%)		0.0051		0.03	0.62
		Present	30 (100%)	23 (76.7%)
	Positive Margins	Absent	53 (58.9%)	7 (46.7%)	64 (85.3%)		<0.0001		0.0005	0.007
		Present	90 (100%)	72 (80%)
	Gleason Upgrading	No Change	101 (74.8%)	48 (80%)	64 (85.3%)		0.008		0.23	0.14
		Upgrade	42 (93.3%)	31 (68.9%)
	Pathological Gleason	7	75 (83.3%)	48 (80%)	26 (86.7%)		0.29		0.03	0.37
		>7	68 (75.6%)	31 (68.9%)	38 (84.4%)
	BCR Time	< 36 months	123 (91.1%)	79 (79.2%)	27 (90.0%)		<0.0001		0.8	0.11
		≥ 36 months	20 (44.4%)		37 (82.2%)
	PSAdt	< 6 months	70 (93.3%)	44 (73.3%)	14 (93.3%)		0.007		0.058	0.72
		≥ 6 months	67 (74.4%)	35 (77.8%)	38 (84.4%)
		< 9 months	123 (91.1%)	79 (75.2%)	27 (90%)		<0.0001		0.11	0.93
		≥ 9 months	14 (46.7%)		25 (83.3%)
		Low (High) GC Risk at Advjuvant timepoint = 5 year predicted probability < 6% (> 6%)
		Low (High) GC Risk at Salvage timepoint = 3 year predicted probability < 18% (> 18%)

## Sheet: Table S3
Supplementary Table S3: Univariable and multivariable analysis of the probability of treatment pre- and post-GC
Variable		Adjuvant						Salvage
		Pre-GC			Post-GC			Pre-GC			Post-GC
		Univariable	Multivariable		Univariable	Multivariable		Univariable	Multivariable		Univariable	Multivariable
GC Risk		0.003	0.083		< 0.0001	< 0.0001		< 0.0001	0.996		0.031	0.315
ECE		< 0.0001	0.0013		0.0005	0.018		0.0003	0.995		0.578	0.685
SVI		< 0.0001	0.0074		0.0017	0.115		0.0051	1.000		0.77	0.433
SM		0.49	0.0017		< 0.0001	0.818		< 0.0001	0.962		0.904	0.411
Gleason Upgrading		< 0.0001	0.191		0.035	0.249		0.008	0.981		0.016	0.935
Gleason Score		0.046	0.717		0.689	0.12		0.29	0.933		0.024	0.826
Pre-Op PSA		0.0002	0.022		0.0008	0.11		0.0037	0.999		0.0017	0.615
BCR Time		-	-		-	-		< 0.0001	0.996		0.166	0.371
PSAdt		-			-	-		< 0.0001	0.961		0.547	0.788

## Sheet: Table S4
Table S4. Urologist reported confidence in and influence on treatment recommendations
	All		Recommendation Changed
Adjuvant	Pre-GC Test	Post-GC Test	Pre-GC Test	Post-GC Test
Confidence in treatment recommendation
Agree	0.729	0.817	0.709	0.883
Disagree	0.038	0.058	0.049	0.029
Neutral	23.3.%	0.125	0.243	0.087
GC test influenced treatment recommendation
Agree	NA	0.625	NA	0.835
Disagree	NA	0.083	NA	0.029
Neutral	NA	0.292	NA	0.136
Salvage	Pre-GC Test	Post-GC Test	Pre-GC Test	Post-GC Test
Confidence in treatment recommendation
Agree	0.728	0.822	0.684	0.842
Disagree	0.044	0.028	0.053	0.021
Neutral	0.228	0.15	0.263	0.137
GC test influenced treatment recommendation
Agree	NA	0.683	NA	0.874
Disagree	NA	0.111	NA	0.042
Neutral	NA	0.206	NA	0.084
Agreement with confidence in treatment recommendation was assessed on a 5 point Likert scale where 3 was considered neutral
